# Supplementary material for: EasyClone: method for iterative chromosomal integration of multiple genes in Saccharomyces cerevisiae
Source: FEMS Yeast Res. 2013 Nov 18;14(2):238–48. doi: 10.1111/1567-1364.12118 (PMC4282123; doi:10.1111/1567-1364.12118)
Supplement: Fig S1 — Overview of the USER cloning procedure. [file fyr0014-0238-SD2.txt]

Digestion 
Nicking 
Preparationof a batch of USER vector 
20 μg of purifiedUSER VECTOR 
16 μL FastDigest AsiSI (ThermoScientific)  
37⁰C, 1h 
Purification on column 
(Typically usea Gel and PCR Clean up kit) 
The whole eluate 
1 μL Nb.BsmI (New England Biolabs)/ μg digested vector 
65⁰C, 1h 
Purification of linear, nicked vector from 
agarose gel (Typically usea Gel and PCR Clean up kit) 
Quantification (ng DNA.μL-1)
Evaluation of background and 
positive control*
Storage (-20⁰C)
~30 ng of preparedUSER VECTOR**
xng of preparedPROMOTER fragment**
Preparationof the inserts 
PROMOTER Fragment*** GENE Fragment*** 
PCRusing PfuX7 (Nørholm, 2010) 
Purification of products on agarose gel (Typically use
a Gel and PCR Clean up kit) 
Quantification (ng DNA.μL-1)
Storage (-20⁰C)
yng of preparedGENE fragment**
1 unit USER™enzyme (NewEngland Biolabs) 
Overview of the USER cloning procedure 
37⁰C, 15min USER cloning 
25⁰C, 15min 
For detailson primer design, seeFigure1. 
*for details, seeMat erials& Methodssection 
**for x and y: tipically usemolar ratio vector :insert of1:3 but thismay requireoptimization (general guidelinesin Nour-Eldin 
el al. 2006) 
***different combinationsarepossible, seeFigure1. 
Collection of 
Ready touse  
USER 
VECTORS 
Collection of 
Ready touse  
PROMOTER 
fragments 
and GENE 
fragments 
USER cloning
Transform E. coli chemically competent cells 
Spread transformed cells on selective medium 
Reaction volume 200 μL  
20 μL 10xFastDigest buffer(ThermoScientific) 
Appropriate volume of Buffer 3.1 (NewEngland Biolabs)
2 μL of PCRBuffer 10x
Reaction volume 20 μL  
